# Supplementary material for: Head and neck cancer of unknown primary: unveiling primary tumor sites through machine learning on DNA methylation profiles
Source: Clin Epigenetics. 2024 Mar 25;16:47. doi: 10.1186/s13148-024-01657-3 (PMC10964705; doi:10.1186/s13148-024-01657-3)
Supplement: Supplementary file 2 — Additional file 2 This file contains clinical data of the study cohort. [file 13148_2024_1657_MOESM2_ESM.xlsx]

## Sheet: ClinicalData_StudyCohort
MethCUP_ID	Methylation_Subtype	Sex	Age_at_diagnosis	Nicotine	Alcohol	p16_CUP	ICD10	T	N	M	G
C01	2	0	59	1	2	0	C77.0	0	2	0	2
C02	2	1	78	0	0	1	C77.0	0	2	0	2
C03	2	0	55	1	1	0	C77.0	0	2	2	3
C05	2	0	51	1	1	0	C77.0	0	3	0	3
C06	1	0	70	0	0	1	C77.0	0	3	1	2
C08	2	0	66	1	1	0	C77.0	0	3	0	3
C09	1	0	83	0	0	1	C77.0	0	2	0	3
C10	2	0	48	1	0	0	C77.0	0	3	0	2
C11	2	0	63		1	0	C77.0	0	2	0	2
C12	1	0	80	0	0	1	C77.0	0	3	0	3
C15	2	1	64	1	0	1	C77.0	0	2	0	3
C16	2	0	62	1	0	0	C77.0	0	1	0	3
C17	1	1	70	1	1	0	C77.0	0	3	0	3
C18	2	0	63	1	1	0	C77.0	0	3	0	3
C19	2	0	72	1	1	0	C77.0	0	5	2	3
C20	1	0	66	0	1	1	C77.0	0	3	0	1
C21	2	0	56	1	1	0	C77.0	0	3	0	2
C22	3	0	72	2	1	0	C77.0	0	3	0	3
C23	2	0	83	2	0	0	C77.0	0	3	0	3
C24	1	0	57	0	0	1	C77.0	0	1	0	3
C25	2	1	52	1		0	C77.0	0	3	0	2
C26	2	0	70	1	1	0	C77.0	0	3	0	2
C27	1	0	69	2	1	1	C77.0	0	3	0	3
C28	2	0	38			0	C77.0	0	3	0	3
C30	3	0	71			0	C77.0	0	5	1	2
C31	2	0	60	1	0	0	C77.0	0	3	0	2
C32	3	0	69	1	1	0	C77.0	0	3	2	3
C33	3	0	53	1	0	0	C77.0	0	3	0	3

## Sheet: Annotation
MethCUP_ID
Methylation_Subtype	1 = oropharynx-like	2 = skin-like	3 = atypical
Sex	0 = male	1 = female
Age_at_diagnosis
Nicotine	0 = never	1 = current	2 = ex
Alcohol	0 = no alcohol abuse	1 = alcohol abuse
p16_CUP	0 = negative, <70%	1 = positive, ≥70%
ICD10
T
N	1 = N1	2 = N2a	3 = N2b	4 = N2c	5 = N3
M	0 = M0	1 = M1	2 = Mx
G
