# Supplementary material for: Head and neck cancer of unknown primary: unveiling primary tumor sites through machine learning on DNA methylation profiles
Source: Clin Epigenetics. 2024 Mar 25;16:47. doi: 10.1186/s13148-024-01657-3 (PMC10964705; doi:10.1186/s13148-024-01657-3)
Supplement: Supplementary file 3 — Additional file 3 This file contains the names of the 3000 CpG sites used for classifier development. [file 13148_2024_1657_MOESM3_ESM.xlsx]

## Sheet: CpG_sites
1	cg14112997
2	cg17300544
3	cg11956442
4	cg06032337
5	cg12657416
6	cg11008123
7	cg15290312
8	cg24506221
9	cg11738485
10	cg06193597
11	cg20536971
12	cg27467876
13	cg21130926
14	cg14351440
15	cg14491776
16	cg22156300
17	cg16112880
18	cg19949776
19	cg13749548
20	cg25099095
21	cg11418607
22	cg03449867
23	cg02907150
24	cg16995742
25	cg27024127
26	cg03407524
27	cg10632770
28	cg25465065
29	cg19311470
30	cg14651435
31	cg01502466
32	cg06961873
33	cg04039555
34	cg25013753
35	cg27500148
36	cg22109827
37	cg04814784
38	cg22851875
39	cg21463262
40	cg21101720
41	cg24534774
42	cg04798314
43	cg14460215
44	cg11957130
45	cg12036633
46	cg11663691
47	cg12515659
48	cg18847598
49	cg05137263
50	cg19697575
51	cg17510056
52	cg05338731
53	cg21498547
54	cg13879483
55	cg09885502
56	cg01891583
57	cg25388952
58	cg19980771
59	cg12466610
60	cg01740135
61	cg20197694
62	cg16999994
63	cg04131969
64	cg14797147
65	cg18443741
66	cg23803868
67	cg22304519
68	cg03084184
69	cg13653328
70	cg14252149
71	cg05809586
72	cg17906851
73	cg13573375
74	cg08720028
75	cg07195011
76	cg21294301
77	cg13462557
78	cg24057558
79	cg09084244
80	cg16647921
81	cg24580076
82	cg02027945
83	cg21587006
84	cg10117599
85	cg20459037
86	cg17233090
87	cg27071152
88	cg24844518
89	cg10738003
90	cg05900567
91	cg25046571
92	cg16642284
93	cg26858540
94	cg03686593
95	cg19300401
96	cg03885028
97	cg02658043
98	cg11400162
99	cg07486474
100	cg26287822
101	cg23489384
102	cg14114910
103	cg17149911
104	cg11784298
105	cg04145681
106	cg16398051
107	cg26841013
108	cg23179456
109	cg26077133
110	cg07686394
111	cg00017157
112	cg08603678
113	cg21126344
114	cg27230769
115	cg07501029
116	cg12019614
117	cg17348244
118	cg27341866
119	cg13885357
120	cg19486070
121	cg18075755
122	cg18662228
123	cg08331829
124	cg03796003
125	cg08407901
126	cg05704942
127	cg19787013
128	cg00713204
129	cg03075889
130	cg08775595
131	cg26941787
132	cg17004290
133	cg13569207
134	cg27011480
135	cg03344031
136	cg18339359
137	cg04683516
138	cg19539986
139	cg09672255
140	cg08000684
141	cg18096251
142	cg23010538
143	cg03329597
144	cg16706502
145	cg18816122
146	cg09281805
147	cg09583302
148	cg19119945
149	cg09798888
150	cg22274196
151	cg07437923
152	cg14204784
153	cg14179288
154	cg25066665
155	cg24470466
156	cg13800209
157	cg00540295
158	cg01016092
159	cg13989295
160	cg16490124
161	cg22155376
162	cg17202313
163	cg04520693
164	cg12568536
165	cg08265387
166	cg18088486
167	cg26864826
168	cg00033213
169	cg18285337
170	cg17040924
171	cg13815695
172	cg25479788
173	cg24779941
174	cg01118640
175	cg01821635
176	cg02100397
177	cg19849428
178	cg11083416
179	cg09652652
180	cg12074150
181	cg07352438
182	cg11574174
183	cg25203245
184	cg26422465
185	cg09717471
186	cg21211688
187	cg13211008
188	cg02263377
189	cg27187580
190	cg16578537
191	cg08141049
192	cg06936564
193	cg22348992
194	cg21015022
195	cg09120722
196	cg01543583
197	cg13031029
198	cg12195446
199	cg04998327
200	cg15794987
201	cg14866200
202	cg26820259
203	cg01030534
204	cg10210594
205	cg05528899
206	cg04689080
207	cg05656210
208	cg24643105
209	cg11213574
210	cg14715697
211	cg11595545
212	cg05135828
213	cg08068820
214	cg16629469
215	cg10058204
216	cg10995422
217	cg02423318
218	cg19963025
219	cg08198851
220	cg08781140
221	cg10508127
222	cg01223071
223	cg07813142
224	cg23499373
225	cg02159489
226	cg13686615
227	cg14487131
228	cg09247979
229	cg09670128
230	cg10263682
231	cg23398076
232	cg22700015
233	cg09859398
234	cg19405842
235	cg21202759
236	cg23357130
237	cg15988569
238	cg25844605
239	cg09064304
240	cg11194545
241	cg04467639
242	cg20525461
243	cg22901347
244	cg14859874
245	cg03048083
246	cg27308738
247	cg04996219
248	cg01163842
249	cg26069044
250	cg14087921
251	cg25879395
252	cg02837536
253	cg05230834
254	cg00695177
255	cg17246535
256	cg24264679
257	cg12928379
258	cg11399582
259	cg16802892
260	cg12947492
261	cg14804181
262	cg16252110
263	cg13078798
264	cg22336867
265	cg05297854
266	cg19393008
267	cg10828660
268	cg25731211
269	cg17627629
270	cg08049519
271	cg16140565
272	cg21149357
273	cg13208899
274	cg25601713
275	cg01346596
276	cg00498691
277	cg20086657
278	cg02999390
279	cg03053358
280	cg14655569
281	cg02401399
282	cg10776061
283	cg20089799
284	cg00428457
285	cg07302069
286	cg03130248
287	cg20207108
288	cg17370616
289	cg20592836
290	cg13549303
291	cg07277756
292	cg11988964
293	cg22784954
294	cg03278514
295	cg10415021
296	cg09146364
297	cg05023192
298	cg02899346
299	cg13895235
300	cg02702444
301	cg00352417
302	cg03706056
303	cg08862890
304	cg06728252
305	cg14458834
306	cg03119308
307	cg13232075
308	cg08250118
309	cg09139047
310	cg00257789
311	cg15044248
312	cg24586205
313	cg06404175
314	cg11452329
315	cg23947326
316	cg22964926
317	cg06002687
318	cg21535106
319	cg20302133
320	cg01246520
321	cg19236675
322	cg05237503
323	cg21189438
324	cg23286646
325	cg13298682
326	cg01324372
327	cg22671798
328	cg08599635
329	cg14769786
330	cg04123498
331	cg05659097
332	cg19471911
333	cg03419058
334	cg00045070
335	cg13905298
336	cg11716267
337	cg26439324
338	cg08002427
339	cg06223834
340	cg16590821
341	cg15436096
342	cg07674139
343	cg01753252
344	cg27548075
345	cg17723206
346	cg05331763
347	cg04855678
348	cg04922606
349	cg18147485
350	cg00955911
351	cg16471877
352	cg22830113
353	cg11630939
354	cg06688803
355	cg18897632
356	cg18543270
357	cg08253809
358	cg21453451
359	cg06500337
360	cg14239111
361	cg11917734
362	cg00546757
363	cg09895920
364	cg17239236
365	cg15828613
366	cg04948892
367	cg16814680
368	cg05302386
369	cg09998151
370	cg04234412
371	cg05835105
372	cg21479226
373	cg09438069
374	cg26846609
375	cg04073914
376	cg15892785
377	cg07962143
378	cg05971102
379	cg12169700
380	cg14061270
381	cg01565320
382	cg06282270
383	cg03599978
384	cg20399616
385	cg00421363
386	cg24284539
387	cg18560328
388	cg15701794
389	cg16729415
390	cg06915915
391	cg14877834
392	cg20673830
393	cg17025835
394	cg22933800
395	cg00838040
396	cg23162598
397	cg13655169
398	cg24407607
399	cg22223600
400	cg20634967
401	cg17945789
402	cg17129986
403	cg19591612
404	cg04442576
405	cg16792234
406	cg04407470
407	cg25145765
408	cg23936477
409	cg08382226
410	cg23230478
411	cg14285533
412	cg23401796
413	cg08238319
414	cg24046017
415	cg03804136
416	cg03381604
417	cg25208017
418	cg07878625
419	cg11857805
420	cg11047442
421	cg19218082
422	cg25962639
423	cg05135549
424	cg04711852
425	cg21523564
426	cg11897887
427	cg14608770
428	cg12342501
429	cg24903006
430	cg16320888
431	cg02940070
432	cg13934406
433	cg03639185
434	cg14007036
435	cg06624143
436	cg11017065
437	cg01878345
438	cg05033333
439	cg14831665
440	cg05306745
441	cg02622647
442	cg12012426
443	cg23813394
444	cg02511231
445	cg14262681
446	cg04595393
447	cg20502501
448	cg01055691
449	cg05301252
450	cg04377289
451	cg16620382
452	cg18698799
453	cg04037038
454	cg09177106
455	cg04481077
456	cg21566433
457	cg13187778
458	cg24961286
459	cg14491820
460	cg22511877
461	cg13885788
462	cg19814934
463	cg03117976
464	cg16241932
465	cg08210706
466	cg04505205
467	cg22984571
468	cg24591770
469	cg26864905
470	cg11862731
471	cg22877570
472	cg11082635
473	cg22287064
474	cg12551908
475	cg27224751
476	cg03221390
477	cg17526573
478	cg21773872
479	cg11791078
480	cg16601494
481	cg24836826
482	cg24676817
483	cg03149565
484	cg00103771
485	cg11585022
486	cg27477373
487	cg09533869
488	cg26202753
489	cg19045293
490	cg04156077
491	cg15922174
492	cg12500879
493	cg18438793
494	cg12473406
495	cg24595510
496	cg13972557
497	cg06287775
498	cg17935217
499	cg24258712
500	cg14103680
501	cg08711175
502	cg06573787
503	cg24818939
504	cg15567368
505	cg27079096
506	cg04028540
507	cg15909443
508	cg19074340
509	cg11224582
510	cg20740157
511	cg02956194
512	cg06025456
513	cg17415265
514	cg25134647
515	cg02268650
516	cg26866482
517	cg25450321
518	cg26876834
519	cg14537533
520	cg17399362
521	cg26679884
522	cg24638099
523	cg08900396
524	cg16310958
525	cg14500486
526	cg01680010
527	cg00674365
528	cg03847932
529	cg25017223
530	cg16639627
531	cg14517743
532	cg15673034
533	cg22953510
534	cg24309769
535	cg19839798
536	cg23892028
537	cg08320316
538	cg00980980
539	cg24923516
540	cg26856631
541	cg04765857
542	cg24104567
543	cg24215159
544	cg17388779
545	cg23655970
546	cg01521131
547	cg19579500
548	cg11641791
549	cg10884288
550	cg20686207
551	cg14416371
552	cg02653559
553	cg08609270
554	cg14931854
555	cg13659051
556	cg03274456
557	cg19947009
558	cg26739327
559	cg18601167
560	cg07126525
561	cg09411910
562	cg19484093
563	cg21158163
564	cg22943986
565	cg07333231
566	cg16964348
567	cg18147606
568	cg14247154
569	cg17292622
570	cg18249634
571	cg12213037
572	cg13439181
573	cg17508991
574	cg05633523
575	cg15934776
576	cg02546607
577	cg25267258
578	cg03306374
579	cg02025737
580	cg08522473
581	cg16956665
582	cg10237362
583	cg14191244
584	cg20564892
585	cg23513018
586	cg09829645
587	cg12435415
588	cg26014538
589	cg19430622
590	cg19991916
591	cg12468774
592	cg22508145
593	cg09000583
594	cg01088410
595	cg15788369
596	cg04008888
597	cg14615128
598	cg08231870
599	cg01207684
600	cg09489306
601	cg11841704
602	cg04497820
603	cg00665492
604	cg23696472
605	cg20693607
606	cg04294888
607	cg02464073
608	cg10732215
609	cg05090759
610	cg25963041
611	cg07258715
612	cg04388792
613	cg13634242
614	cg09908110
615	cg08429705
616	cg19788741
617	cg00779602
618	cg14802502
619	cg01188578
620	cg00931644
621	cg09401099
622	cg03880173
623	cg09562655
624	cg19079513
625	cg19504860
626	cg11172693
627	cg08079908
628	cg08629394
629	cg13821051
630	cg00627029
631	cg01742836
632	cg04737131
633	cg27586797
634	cg20696674
635	cg00532122
636	cg22627029
637	cg01699217
638	cg04212500
639	cg04613734
640	cg07167872
641	cg15709989
642	cg07897248
643	cg04499325
644	cg12629325
645	cg13484549
646	cg21163347
647	cg02968890
648	cg05730108
649	cg26827373
650	cg04456492
651	cg11986813
652	cg15006175
653	cg19407410
654	cg00949980
655	cg26246807
656	cg27189087
657	cg13130271
658	cg08717807
659	cg17924044
660	cg00399591
661	cg27091865
662	cg02533724
663	cg02945674
664	cg23192683
665	cg22434409
666	cg03692651
667	cg22535849
668	cg09866143
669	cg13506281
670	cg11418303
671	cg13603318
672	cg06302025
673	cg11014373
674	cg14249876
675	cg04988514
676	cg19518539
677	cg10422744
678	cg07585069
679	cg25553466
680	cg10541864
681	cg22777433
682	cg12614667
683	cg08238375
684	cg17342973
685	cg03189593
686	cg01765077
687	cg04387835
688	cg19054158
689	cg10309386
690	cg03510186
691	cg09474331
692	cg24545961
693	cg11267955
694	cg01697719
695	cg24416513
696	cg05525499
697	cg23064627
698	cg03126946
699	cg05712748
700	cg10320410
701	cg17754510
702	cg23905015
703	cg14773822
704	cg18673341
705	cg12014181
706	cg26998274
707	cg10439246
708	cg21792493
709	cg05788681
710	cg14608581
711	cg16896868
712	cg14192291
713	cg20187719
714	cg16206460
715	cg18525352
716	cg02970696
717	cg07091412
718	cg03810198
719	cg06802522
720	cg09636756
721	cg13323489
722	cg00857907
723	cg27363829
724	cg12868067
725	cg06631775
726	cg06546677
727	cg17211761
728	cg04177426
729	cg15579650
730	cg18391209
731	cg13564529
732	cg10738648
733	cg01963754
734	cg00347563
735	cg26479667
736	cg22337407
737	cg01594260
738	cg12516059
739	cg09418984
740	cg04497611
741	cg08018585
742	cg14592474
743	cg12107530
744	cg13872541
745	cg01510696
746	cg16364121
747	cg05280794
748	cg00123762
749	cg11438287
750	cg07438617
751	cg06463958
752	cg02435495
753	cg20766178
754	cg14419975
755	cg14025053
756	cg15836635
757	cg16570885
758	cg07056794
759	cg11236641
760	cg00904966
761	cg14108567
762	cg25317585
763	cg22014112
764	cg14650610
765	cg14979301
766	cg17537073
767	cg26038514
768	cg05412957
769	cg09527126
770	cg20985450
771	cg24401557
772	cg12883279
773	cg20218135
774	cg26001902
775	cg09307883
776	cg00106345
777	cg10810394
778	cg23572908
779	cg21624902
780	cg25950625
781	cg01901262
782	cg01735384
783	cg11251367
784	cg14732324
785	cg25614253
786	cg17509039
787	cg20431848
788	cg11420142
789	cg26871372
790	cg26210445
791	cg14521995
792	cg15365500
793	cg16765600
794	cg11786587
795	cg07393736
796	cg16675926
797	cg22333214
798	cg08101303
799	cg16328106
800	cg11837293
801	cg22986569
802	cg18856388
803	cg05971966
804	cg27196974
805	cg15219228
806	cg02583618
807	cg06139006
808	cg19744936
809	cg20223392
810	cg20756026
811	cg08417382
812	cg11930554
813	cg23836570
814	cg23709290
815	cg01793449
816	cg03103218
817	cg03278146
818	cg04115680
819	cg26635219
820	cg11510586
821	cg16499677
822	cg06546806
823	cg05032903
824	cg16202259
825	cg17187762
826	cg09479389
827	cg03310242
828	cg22747076
829	cg00802903
830	cg12373617
831	cg23154024
832	cg27477067
833	cg10786572
834	cg01873886
835	cg08141395
836	cg11723923
837	cg15997906
838	cg08470875
839	cg11331837
840	cg02246922
841	cg10739715
842	cg01620580
843	cg05529816
844	cg17600943
845	cg08360726
846	cg23460843
847	cg13332350
848	cg25285090
849	cg20823859
850	cg22953237
851	cg05028087
852	cg17213402
853	cg10375890
854	cg19429281
855	cg12421087
856	cg09511741
857	cg10818676
858	cg11205072
859	cg06060135
860	cg16786640
861	cg08234308
862	cg22879515
863	cg25745201
864	cg01414268
865	cg24152605
866	cg23251359
867	cg18700133
868	cg25556905
869	cg13849454
870	cg07474670
871	cg12003064
872	cg19732154
873	cg24403845
874	cg02772171
875	cg09469554
876	cg07381806
877	cg22113930
878	cg13545212
879	cg02814135
880	cg16541869
881	cg04646987
882	cg07822777
883	cg20141578
884	cg23068558
885	cg12268565
886	cg05407200
887	cg04552451
888	cg03826594
889	cg01778345
890	cg13913015
891	cg12222949
892	cg09746326
893	cg04710402
894	cg23764766
895	cg01252526
896	cg24441810
897	cg00878023
898	cg04911005
899	cg16402006
900	cg23385248
901	cg09014626
902	cg10876076
903	cg17267805
904	cg26470101
905	cg10143811
906	cg04915566
907	cg04341544
908	cg19178853
909	cg02246055
910	cg01552275
911	cg02409878
912	cg07703462
913	cg15029183
914	cg18252903
915	cg06702718
916	cg02346492
917	cg06782035
918	cg07259110
919	cg08767686
920	cg04246708
921	cg07600533
922	cg27363327
923	cg20177650
924	cg10156366
925	cg12868173
926	cg13944468
927	cg11450947
928	cg09285851
929	cg07570470
930	cg23685102
931	cg25968569
932	cg14245548
933	cg06971224
934	cg06401021
935	cg17095460
936	cg18229178
937	cg00123214
938	cg22676075
939	cg19687193
940	cg23954153
941	cg04515996
942	cg27288829
943	cg07193766
944	cg20659435
945	cg15106134
946	cg12436377
947	cg03315407
948	cg03271487
949	cg06779802
950	cg00549574
951	cg04633922
952	cg07162000
953	cg23750142
954	cg01105403
955	cg03607220
956	cg00146240
957	cg05719164
958	cg15232539
959	cg26584456
960	cg21383810
961	cg10674704
962	cg22740796
963	cg07113642
964	cg15132565
965	cg27017668
966	cg25018801
967	cg15690342
968	cg20086286
969	cg13024709
970	cg15532640
971	cg12629875
972	cg21887193
973	cg17949813
974	cg15568074
975	cg25452717
976	cg10854819
977	cg09400037
978	cg13495205
979	cg00666105
980	cg08439930
981	cg19362874
982	cg17181941
983	cg25105522
984	cg20446334
985	cg01462799
986	cg04618333
987	cg06943420
988	cg22138998
989	cg23709617
990	cg03727754
991	cg22884082
992	cg25284397
993	cg18249580
994	cg20099104
995	cg23218354
996	cg13478228
997	cg27200446
998	cg07498088
999	cg02752932
1000	cg06419732
1001	cg12799689
1002	cg23715830
1003	cg07128503
1004	cg23564471
1005	cg11146691
1006	cg04610028
1007	cg15034345
1008	cg01922485
1009	cg26492446
1010	cg02856402
1011	cg06159352
1012	cg11829680
1013	cg12821278
1014	cg02574502
1015	cg04453550
1016	cg14115431
1017	cg07931391
1018	cg25626427
1019	cg00254095
1020	cg02407342
1021	cg05947181
1022	cg17171259
1023	cg15975806
1024	cg08597761
1025	cg16215203
1026	cg20295992
1027	cg01128642
1028	cg21546671
1029	cg16560389
1030	cg18286501
1031	cg21028319
1032	cg13045134
1033	cg25420101
1034	cg09313053
1035	cg26727488
1036	cg10590622
1037	cg06355129
1038	cg02299007
1039	cg05347845
1040	cg01109574
1041	cg07708622
1042	cg17900689
1043	cg12869615
1044	cg02637318
1045	cg20973720
1046	cg17861455
1047	cg03671371
1048	cg15778745
1049	cg13767940
1050	cg10295683
1051	cg17196155
1052	cg14926196
1053	cg16476975
1054	cg19321437
1055	cg06073449
1056	cg22777560
1057	cg00063174
1058	cg17227257
1059	cg16744961
1060	cg15083233
1061	cg11891579
1062	cg04579183
1063	cg14252602
1064	cg07929406
1065	cg26452868
1066	cg03935072
1067	cg00944631
1068	cg26889437
1069	cg04875706
1070	cg00474373
1071	cg05955675
1072	cg16681083
1073	cg20151476
1074	cg10118210
1075	cg20361909
1076	cg09785377
1077	cg16543943
1078	cg22796507
1079	cg00343633
1080	cg05891136
1081	cg05455372
1082	cg20749341
1083	cg03774803
1084	cg12134602
1085	cg14861089
1086	cg19181528
1087	cg20230721
1088	cg21152690
1089	cg25146017
1090	cg10881071
1091	cg09016242
1092	cg13605398
1093	cg13574945
1094	cg23943944
1095	cg11128983
1096	cg00456343
1097	cg24625136
1098	cg13180315
1099	cg21140898
1100	cg10606490
1101	cg23392381
1102	cg14156405
1103	cg24977670
1104	cg18924324
1105	cg12074025
1106	cg05651243
1107	cg15497761
1108	cg22848598
1109	cg23777958
1110	cg20844851
1111	cg08578320
1112	cg09173621
1113	cg10661191
1114	cg08470742
1115	cg23270529
1116	cg12861945
1117	cg18235050
1118	cg23460250
1119	cg22878627
1120	cg24150623
1121	cg13953972
1122	cg22402121
1123	cg27555582
1124	cg07011961
1125	cg25916282
1126	cg04513882
1127	cg15295200
1128	cg11024449
1129	cg26010218
1130	cg02081701
1131	cg18802754
1132	cg22126211
1133	cg23881926
1134	cg14241748
1135	cg11430157
1136	cg03466780
1137	cg15689991
1138	cg10906729
1139	cg12296772
1140	cg06973595
1141	cg11372090
1142	cg18465484
1143	cg19997502
1144	cg03071582
1145	cg24033558
1146	cg00143986
1147	cg15659132
1148	cg24820672
1149	cg02864844
1150	cg06088745
1151	cg14040131
1152	cg22686854
1153	cg18772127
1154	cg02670123
1155	cg09130077
1156	cg00166216
1157	cg25943986
1158	cg21126583
1159	cg25225379
1160	cg10662314
1161	cg18675043
1162	cg01779765
1163	cg07582157
1164	cg17842821
1165	cg27649037
1166	cg12526923
1167	cg14007688
1168	cg25125622
1169	cg26705599
1170	cg23352245
1171	cg02486855
1172	cg01315092
1173	cg00345083
1174	cg21402921
1175	cg24685755
1176	cg01972418
1177	cg13563298
1178	cg07616879
1179	cg16208084
1180	cg26363759
1181	cg20286956
1182	cg13125157
1183	cg26157279
1184	cg01893212
1185	cg00035449
1186	cg11355215
1187	cg18905461
1188	cg21669679
1189	cg27341708
1190	cg13267264
1191	cg09350341
1192	cg02120774
1193	cg08570077
1194	cg24724633
1195	cg03926906
1196	cg11075353
1197	cg25485875
1198	cg25174111
1199	cg15994026
1200	cg23913421
1201	cg23192736
1202	cg15214379
1203	cg13431688
1204	cg09780180
1205	cg14676825
1206	cg00650640
1207	cg14359824
1208	cg21678445
1209	cg02119792
1210	cg07366506
1211	cg01492330
1212	cg03088219
1213	cg02030008
1214	cg08957069
1215	cg21131024
1216	cg11173002
1217	cg10393811
1218	cg25674027
1219	cg04515001
1220	cg12333618
1221	cg02012703
1222	cg06637517
1223	cg23939236
1224	cg23625084
1225	cg01189072
1226	cg16908938
1227	cg01089914
1228	cg01243312
1229	cg01216369
1230	cg18601714
1231	cg10832239
1232	cg17684207
1233	cg03030717
1234	cg18470455
1235	cg26730416
1236	cg15600437
1237	cg23558842
1238	cg15132295
1239	cg15326755
1240	cg10061361
1241	cg12208638
1242	cg14195178
1243	cg16891080
1244	cg19384241
1245	cg24087071
1246	cg25548414
1247	cg11124021
1248	cg05460318
1249	cg00814218
1250	cg00065215
1251	cg07137955
1252	cg18805164
1253	cg13481969
1254	cg07648454
1255	cg12002589
1256	cg25884711
1257	cg03277049
1258	cg18323912
1259	cg04067139
1260	cg19551589
1261	cg11638117
1262	cg13620034
1263	cg22297146
1264	cg16450309
1265	cg04283162
1266	cg07954607
1267	cg14951132
1268	cg05632088
1269	cg22337626
1270	cg22199216
1271	cg06407470
1272	cg20668644
1273	cg13622450
1274	cg14525688
1275	cg05905176
1276	cg11376305
1277	cg22759686
1278	cg13926174
1279	cg24830730
1280	cg04520169
1281	cg10234068
1282	cg04506342
1283	cg27215140
1284	cg12814550
1285	cg24136292
1286	cg12501287
1287	cg11367259
1288	cg19901801
1289	cg12155450
1290	cg03480346
1291	cg19022384
1292	cg15827779
1293	cg06760904
1294	cg03900028
1295	cg10570241
1296	cg24940967
1297	cg16400350
1298	cg19859323
1299	cg26864714
1300	cg20870512
1301	cg03976877
1302	cg10006614
1303	cg20137746
1304	cg23267759
1305	cg13488137
1306	cg08304190
1307	cg10528424
1308	cg21730993
1309	cg26248173
1310	cg10788618
1311	cg12079322
1312	cg01957222
1313	cg23689428
1314	cg06804312
1315	cg14273093
1316	cg24267283
1317	cg21232488
1318	cg09178190
1319	cg06299833
1320	cg02632490
1321	cg14169333
1322	cg08387285
1323	cg25113237
1324	cg08892613
1325	cg15025200
1326	cg12975230
1327	cg00498604
1328	cg14123942
1329	cg08217024
1330	cg09684233
1331	cg17919004
1332	cg11673471
1333	cg16523141
1334	cg01532436
1335	cg15236541
1336	cg15072319
1337	cg22235821
1338	cg00023507
1339	cg03502002
1340	cg16345566
1341	cg18104919
1342	cg22198853
1343	cg11036359
1344	cg07696699
1345	cg24480765
1346	cg08640634
1347	cg07095230
1348	cg03225210
1349	cg04115185
1350	cg06766860
1351	cg00502469
1352	cg04990378
1353	cg14644001
1354	cg17371081
1355	cg02974928
1356	cg15392147
1357	cg01688536
1358	cg16100845
1359	cg14018024
1360	cg01578164
1361	cg01405445
1362	cg05157140
1363	cg22604316
1364	cg04347874
1365	cg02174092
1366	cg00594040
1367	cg11310527
1368	cg14317285
1369	cg10294853
1370	cg17331296
1371	cg21193926
1372	cg12682323
1373	cg14795528
1374	cg08604097
1375	cg01307130
1376	cg06528584
1377	cg15012484
1378	cg02927870
1379	cg15421137
1380	cg00231519
1381	cg05647859
1382	cg10923662
1383	cg23690264
1384	cg25570913
1385	cg02677286
1386	cg26777760
1387	cg11973981
1388	cg05982460
1389	cg17016394
1390	cg26567385
1391	cg03195377
1392	cg13023833
1393	cg14898260
1394	cg26345613
1395	cg15123562
1396	cg16801887
1397	cg11957331
1398	cg07711085
1399	cg17495912
1400	cg05003554
1401	cg17033333
1402	cg22524657
1403	cg19758173
1404	cg01074657
1405	cg26036375
1406	cg09418035
1407	cg19729116
1408	cg10989317
1409	cg12100721
1410	cg18118685
1411	cg00729708
1412	cg14029489
1413	cg24504927
1414	cg14591667
1415	cg05604079
1416	cg03126579
1417	cg19852958
1418	cg05404698
1419	cg06041067
1420	cg27154731
1421	cg05901579
1422	cg05096415
1423	cg24978383
1424	cg06351537
1425	cg23279522
1426	cg16823466
1427	cg08231710
1428	cg09377823
1429	cg08067566
1430	cg26465389
1431	cg17404449
1432	cg10890302
1433	cg12832313
1434	cg04572930
1435	cg11124135
1436	cg26296371
1437	cg19675288
1438	cg06445348
1439	cg01445580
1440	cg12162305
1441	cg21144161
1442	cg08481075
1443	cg07636194
1444	cg18111443
1445	cg10117077
1446	cg02991085
1447	cg26386273
1448	cg22941315
1449	cg24122124
1450	cg10224098
1451	cg24186901
1452	cg11382082
1453	cg05513806
1454	cg02300154
1455	cg08368617
1456	cg10101533
1457	cg20170943
1458	cg07834510
1459	cg05450979
1460	cg02503159
1461	cg10400652
1462	cg12908908
1463	cg08977311
1464	cg09627874
1465	cg16987305
1466	cg05308495
1467	cg13916740
1468	cg04317962
1469	cg14599729
1470	cg01426853
1471	cg00729461
1472	cg18559579
1473	cg21678377
1474	cg16876647
1475	cg06518838
1476	cg23064609
1477	cg24757310
1478	cg12307373
1479	cg23384093
1480	cg11290949
1481	cg15487867
1482	cg14433497
1483	cg10879348
1484	cg12298268
1485	cg24328927
1486	cg13604933
1487	cg18514595
1488	cg10486069
1489	cg25885280
1490	cg22084642
1491	cg10452588
1492	cg02599716
1493	cg17553149
1494	cg23350106
1495	cg08819022
1496	cg22871668
1497	cg18891712
1498	cg15187223
1499	cg24124029
1500	cg14544666
1501	cg03570263
1502	cg25712015
1503	cg26786615
1504	cg05593887
1505	cg03314029
1506	cg17919152
1507	cg13706058
1508	cg23330450
1509	cg10956848
1510	cg03791955
1511	cg10507965
1512	cg14113919
1513	cg02074591
1514	cg15031661
1515	cg14167033
1516	cg02018277
1517	cg12825070
1518	cg11871960
1519	cg03753331
1520	cg22274273
1521	cg26010734
1522	cg07686635
1523	cg21385746
1524	cg00450784
1525	cg00943360
1526	cg18362281
1527	cg22001496
1528	cg22481448
1529	cg07970752
1530	cg14548901
1531	cg16464924
1532	cg04412646
1533	cg25527090
1534	cg11028201
1535	cg23642130
1536	cg09463882
1537	cg10868817
1538	cg06903569
1539	cg12387154
1540	cg22776211
1541	cg05890377
1542	cg07240846
1543	cg25832925
1544	cg18943957
1545	cg09639725
1546	cg19351954
1547	cg18535456
1548	cg18125573
1549	cg04173586
1550	cg19186145
1551	cg10743239
1552	cg25228422
1553	cg05707218
1554	cg04842146
1555	cg15825786
1556	cg06711418
1557	cg06530338
1558	cg17030173
1559	cg01774894
1560	cg13491584
1561	cg15384383
1562	cg01600516
1563	cg00288598
1564	cg00292073
1565	cg20308663
1566	cg10225865
1567	cg14055970
1568	cg27230784
1569	cg00584026
1570	cg10762626
1571	cg21678312
1572	cg17393140
1573	cg20078646
1574	cg04812475
1575	cg12485572
1576	cg05093818
1577	cg25950739
1578	cg10338830
1579	cg22338567
1580	cg12935118
1581	cg11433622
1582	cg07618759
1583	cg26327071
1584	cg18319029
1585	cg26007189
1586	cg01070987
1587	cg25502144
1588	cg27636310
1589	cg24790801
1590	cg23030863
1591	cg23906738
1592	cg05758861
1593	cg26217827
1594	cg12865888
1595	cg21350575
1596	cg02479782
1597	cg09101062
1598	cg03205584
1599	cg13997124
1600	cg04227961
1601	cg13411789
1602	cg14100946
1603	cg16493071
1604	cg26419584
1605	cg05249988
1606	cg23349790
1607	cg14872260
1608	cg13392078
1609	cg18747742
1610	cg08070771
1611	cg09296001
1612	cg02017926
1613	cg17386265
1614	cg06427821
1615	cg03024760
1616	cg20866694
1617	cg24496841
1618	cg22538054
1619	cg13661740
1620	cg24602704
1621	cg24725522
1622	cg00268840
1623	cg26661034
1624	cg07505719
1625	cg08343881
1626	cg18567924
1627	cg13668618
1628	cg18786593
1629	cg08253651
1630	cg18346634
1631	cg09619624
1632	cg14763548
1633	cg11499091
1634	cg17431280
1635	cg23223544
1636	cg07263979
1637	cg26995506
1638	cg05473804
1639	cg00100121
1640	cg16144436
1641	cg17265829
1642	cg16672562
1643	cg27185063
1644	cg17402060
1645	cg06423617
1646	cg24111796
1647	cg10701801
1648	cg24113818
1649	cg26230285
1650	cg15202738
1651	cg02907689
1652	cg06598836
1653	cg02820836
1654	cg20443254
1655	cg08443845
1656	cg10528576
1657	cg08315202
1658	cg16483867
1659	cg17276590
1660	cg11693285
1661	cg23727983
1662	cg01627823
1663	cg10259748
1664	cg16566400
1665	cg07729130
1666	cg06501832
1667	cg03309253
1668	cg13776285
1669	cg01715266
1670	cg23052826
1671	cg01834022
1672	cg03735888
1673	cg26010110
1674	cg16836675
1675	cg08680048
1676	cg18588323
1677	cg21983484
1678	cg20431191
1679	cg14455170
1680	cg12861034
1681	cg16865953
1682	cg12911732
1683	cg10327440
1684	cg25114913
1685	cg12620035
1686	cg07068327
1687	cg19060970
1688	cg27486637
1689	cg19142026
1690	cg20872937
1691	cg21937377
1692	cg15565065
1693	cg19415746
1694	cg06299307
1695	cg09982773
1696	cg25609528
1697	cg26023405
1698	cg09258813
1699	cg07572984
1700	cg16081854
1701	cg19868631
1702	cg03430116
1703	cg03604011
1704	cg07844442
1705	cg08782022
1706	cg20033444
1707	cg18582992
1708	cg24114154
1709	cg01244043
1710	cg21242448
1711	cg04011338
1712	cg07795766
1713	cg08292959
1714	cg25356678
1715	cg04398581
1716	cg20678442
1717	cg20139683
1718	cg12743416
1719	cg27219841
1720	cg06995503
1721	cg15582794
1722	cg11162118
1723	cg02973171
1724	cg22210627
1725	cg15454726
1726	cg24680586
1727	cg13356896
1728	cg26317006
1729	cg13320291
1730	cg26584339
1731	cg00243527
1732	cg16162930
1733	cg07976064
1734	cg24004483
1735	cg18428688
1736	cg13836638
1737	cg06737250
1738	cg18401367
1739	cg06048524
1740	cg14447606
1741	cg00631877
1742	cg05758978
1743	cg21306240
1744	cg04627110
1745	cg11965913
1746	cg13488570
1747	cg11157235
1748	cg09461420
1749	cg27058257
1750	cg26115633
1751	cg20205188
1752	cg25032595
1753	cg05191879
1754	cg25039722
1755	cg11840968
1756	cg02070685
1757	cg26354128
1758	cg26267038
1759	cg18952796
1760	cg26394244
1761	cg27504195
1762	cg06330323
1763	cg18002126
1764	cg15887754
1765	cg02403395
1766	cg17269633
1767	cg18208842
1768	cg09834142
1769	cg10965434
1770	cg23548201
1771	cg23429746
1772	cg00446123
1773	cg14780632
1774	cg22276800
1775	cg12783819
1776	cg13273396
1777	cg13201808
1778	cg22007216
1779	cg17357285
1780	cg07211212
1781	cg17939040
1782	cg26758986
1783	cg09597070
1784	cg09827761
1785	cg01730928
1786	cg05664581
1787	cg20647610
1788	cg05161773
1789	cg01824933
1790	cg14718568
1791	cg26751304
1792	cg26667946
1793	cg08325191
1794	cg18794577
1795	cg23238315
1796	cg16401529
1797	cg07017374
1798	cg17771031
1799	cg01326421
1800	cg12655375
1801	cg23241781
1802	cg05806018
1803	cg02245004
1804	cg24847829
1805	cg10286969
1806	cg07495405
1807	cg11686819
1808	cg22549041
1809	cg14498592
1810	cg04026937
1811	cg10940462
1812	cg02789515
1813	cg15241920
1814	cg15617814
1815	cg24911891
1816	cg14473102
1817	cg17009574
1818	cg03532030
1819	cg13759674
1820	cg24686610
1821	cg19126300
1822	cg19870512
1823	cg21653184
1824	cg26873457
1825	cg25746778
1826	cg10617909
1827	cg17778888
1828	cg06392169
1829	cg20691436
1830	cg25150572
1831	cg14960869
1832	cg19156875
1833	cg01545587
1834	cg03713642
1835	cg07564979
1836	cg19256731
1837	cg09196081
1838	cg05829338
1839	cg14464551
1840	cg08048222
1841	cg24886257
1842	cg07021532
1843	cg17090968
1844	cg12468255
1845	cg05064925
1846	cg04638468
1847	cg08697944
1848	cg01050429
1849	cg16580499
1850	cg00737916
1851	cg01227537
1852	cg09422450
1853	cg23216292
1854	cg02262167
1855	cg00995986
1856	cg13601435
1857	cg12459718
1858	cg11338643
1859	cg27297441
1860	cg19570244
1861	cg12747584
1862	cg10874556
1863	cg17641904
1864	cg08748100
1865	cg11328303
1866	cg24080129
1867	cg17797591
1868	cg23347718
1869	cg01973676
1870	cg08894319
1871	cg17334762
1872	cg01594538
1873	cg18349138
1874	cg07458308
1875	cg23084951
1876	cg02197629
1877	cg08394412
1878	cg25521254
1879	cg05000761
1880	cg22343001
1881	cg14991984
1882	cg22786333
1883	cg05340866
1884	cg15992563
1885	cg16788857
1886	cg08196968
1887	cg06662976
1888	cg10426234
1889	cg22474464
1890	cg26814276
1891	cg26035071
1892	cg14595003
1893	cg16988262
1894	cg00011616
1895	cg23158189
1896	cg00487989
1897	cg12824796
1898	cg21046080
1899	cg19320476
1900	cg09626894
1901	cg00991875
1902	cg01461235
1903	cg20551181
1904	cg20272979
1905	cg19775763
1906	cg25366582
1907	cg17480035
1908	cg05584439
1909	cg23298862
1910	cg00552235
1911	cg03764092
1912	cg11467141
1913	cg25158147
1914	cg14168530
1915	cg19577779
1916	cg18914211
1917	cg00108351
1918	cg16332610
1919	cg06665109
1920	cg00916635
1921	cg20295442
1922	cg05037927
1923	cg25947489
1924	cg20172627
1925	cg00028211
1926	cg21082028
1927	cg04837438
1928	cg08376828
1929	cg12892303
1930	cg16565901
1931	cg08527124
1932	cg15731056
1933	cg00347904
1934	cg18672939
1935	cg22865470
1936	cg06976250
1937	cg10244976
1938	cg02296931
1939	cg06809074
1940	cg14494781
1941	cg02907374
1942	cg16150752
1943	cg09901035
1944	cg23004031
1945	cg18277682
1946	cg09053680
1947	cg07216619
1948	cg07921384
1949	cg01615880
1950	cg27616227
1951	cg13631572
1952	cg15732840
1953	cg16504626
1954	cg10598816
1955	cg12170314
1956	cg02693607
1957	cg12475092
1958	cg04568492
1959	cg20981163
1960	cg03494648
1961	cg15035421
1962	cg06890747
1963	cg12737152
1964	cg07892785
1965	cg14602220
1966	cg17712694
1967	cg00178984
1968	cg09196346
1969	cg26090107
1970	cg10946576
1971	cg24955743
1972	cg20597646
1973	cg23052568
1974	cg00549566
1975	cg16239482
1976	cg11664500
1977	cg23989821
1978	cg05151154
1979	cg05392448
1980	cg27493151
1981	cg01546568
1982	cg13546935
1983	cg19353052
1984	cg02623991
1985	cg24980653
1986	cg19180514
1987	cg00616572
1988	cg22608128
1989	cg06264882
1990	cg10152131
1991	cg21749794
1992	cg24766334
1993	cg07330230
1994	cg10249375
1995	cg08866991
1996	cg27049594
1997	cg17024828
1998	cg12061216
1999	cg12471283
2000	cg26469782
[truncated: 1,000 more rows]
