# Supplementary material for: Head and neck cancer of unknown primary: unveiling primary tumor sites through machine learning on DNA methylation profiles
Source: Clin Epigenetics. 2024 Mar 25;16:47. doi: 10.1186/s13148-024-01657-3 (PMC10964705; doi:10.1186/s13148-024-01657-3)
Supplement: Supplementary file 4 — Additional file 4 The accuracies of the random forest classifiers using different node sizes (1, 2, 3, 10, 50) are included in this file. [file 13148_2024_1657_MOESM4_ESM.xlsx]

## Sheet: Sheet1
Nodesize	Balanced accuracy
1	0.75
2	0.74
3	0.73
10	0.74
50	0.66
