# Supplementary material for: Head and neck cancer of unknown primary: unveiling primary tumor sites through machine learning on DNA methylation profiles
Source: Clin Epigenetics. 2024 Mar 25;16:47. doi: 10.1186/s13148-024-01657-3 (PMC10964705; doi:10.1186/s13148-024-01657-3)
Supplement: Supplementary file 5 — Additional file 5 This file contains the statistical tests and the p-values used to compare the methylation subgroups with various clinical variables. [file 13148_2024_1657_MOESM5_ESM.xlsx]

## Sheet: Sheet1
Clinical Variable	p-value	Test used
Sex	0.79	Fisher's Exact test
Age	0.26	Kruskal-Wallis rank sum test
Nicotine	0.02	Fisher's Exact test
Alcohol	1	Fisher's Exact test
P16	0.01	Fisher's Exact test
N-Status	0.13	Fisher's Exact test
M-Status	0.37	Fisher's Exact test
Grading	0.24	Fisher's Exact test
