# Supplementary material for: Head and neck cancer of unknown primary: unveiling primary tumor sites through machine learning on DNA methylation profiles
Source: Clin Epigenetics. 2024 Mar 25;16:47. doi: 10.1186/s13148-024-01657-3 (PMC10964705; doi:10.1186/s13148-024-01657-3)
Supplement: Supplementary file 9 — Additional file 9 This R script generated the results shown in Additional file: 5. [file 13148_2024_1657_MOESM9_ESM.r]

library(tidyverse)
library(Rtsne)
library(readxl)


# -------------------------------------------------------------------------

tab <- read_xlsx(path = "",sheet = 1)

tab1 <- tab[complete.cases(tab$Methylation_Subtype),]

#SEX
fisher.test(tab1$Methylation_Subtype,tab1$Sex)
#p-value = 0.7867

#AGE
kruskal.test(tab1$Methylation_Subtype,tab1$Age_at_diagnosis)
#p-value = 0.2581

#Nicotine
fisher.test(tab1$Methylation_Subtype,tab1$Nicotine)
#p-value = 0.01938

#Alcohol
fisher.test(tab1$Methylation_Subtype,tab1$Alcohol)
#p-value = 1

#P16
fisher.test(tab1$Methylation_Subtype,tab1$p16_CUP)
#p-value = 0.004103

#N-Status
fisher.test(tab1$Methylation_Subtype,tab1$N)
#p-value = 0.1288

#M-Status
fisher.test(tab1$Methylation_Subtype,tab1$M)
#p-value = 0.3707

#G
fisher.test(tab1$Methylation_Subtype,tab1$G)
#p-value = 0.2373
